# Supplementary material for: From Surface to Subsurface: Diversity, Composition, and Abundance of Sessile and Endolithic Bacterial, Archaeal, and Eukaryotic Communities in Sand, Clay and Rock Substrates in the Laurentians (Quebec, Canada)
Source: Microorganisms. 2022 Jan 8;10(1):129. doi: 10.3390/microorganisms10010129 (PMC8781179; doi:10.3390/microorganisms10010129)
Supplement: Supplementary file 1 [file microorganisms-10-00129-s001.zip]

Archive with 1 entries (1 files):
- microorganisms-1469595-supplementary.pdf
